# Supplementary material for: Hydrophobically Associating Polymers Dissolved in Seawater for Enhanced Oil Recovery of Bohai Offshore Oilfields
Source: Molecules. 2022 Apr 24;27(9):2744. doi: 10.3390/molecules27092744 (PMC9104856; doi:10.3390/molecules27092744)
Supplement: Supplementary file 1 [file molecules-27-02744-s001.zip]

Archive with 1 entries (1 files):
- molecules-1688495-supplementary.pdf
